# Supplementary material for: Differential and Dose-Dependent Redistribution of Vitamin D Metabolites After Acute High-Intensity Exercise in Mixed Martial Arts Athletes and Untrained Men: Pilot Study
Source: Nutrients. 2026 Mar 26;18(7):1061. doi: 10.3390/nu18071061 (PMC13075115; doi:10.3390/nu18071061)
Supplement: Supplementary file 1 [file nutrients-18-01061-s001.zip]

Archive with 1 entries (1 files):
- nutrients-4191803-supplementary.pdf
